# Supplementary material for: Effects of Prolonged Pomace Contact on Color and Mouthfeel Characteristics in Merlot Wine During the Ageing Process Under Microwave Irradiation
Source: Foods. 2025 Feb 5;14(3):507. doi: 10.3390/foods14030507 (PMC11816411; doi:10.3390/foods14030507)
Supplement: Supplementary file 1 [file foods-14-00507-s001.zip]

Archive with 1 entries (1 files):
- foods-3416176-supplementary.pdf
